# Supplementary material for: Analysis of Mortality in Intracerebral Hemorrhage Patients with Hyperacute Ischemic Stroke Treated Using Thrombolytic Therapy: A Nationwide Population-based Cohort Study in South Korea
Source: J Pers Med. 2022 Jul 30;12(8):1260. doi: 10.3390/jpm12081260 (PMC9410217; doi:10.3390/jpm12081260)
Supplement: Supplementary file 1 [file jpm-12-01260-s001.zip]

Archive with 1 entries (1 files):
- jpm-1817095-supplementary.pdf
